# Supplementary material for: TMEM63C mutations cause mitochondrial morphology defects and underlie hereditary spastic paraplegia
Source: Brain. 2022 Jun 18;145(9):3095–107. doi: 10.1093/brain/awac123 (PMC9473353; doi:10.1093/brain/awac123)
Supplement: awac123_Supplementary_Data [file awac123_supplementary_data.zip]

Archive with 2 entries (2 files):
- brain-2021-01369-File006.pdf
- brain-2021-01369-File007.mp4
